# Supplementary material for: CD3ζ-Mediated Signaling Protects Retinal Ganglion Cells in Glutamate Excitotoxicity of the Retina
Source: Cells. 2024 Jun 8;13(12):1006. doi: 10.3390/cells13121006 (PMC11201742; doi:10.3390/cells13121006)
Supplement: Supplementary file 1 [file cells-13-01006-s001.zip]

Archive with 1 entries (1 files):
- cells-2965904-supplementary.pdf
